# Supplementary material for: Pigeon-Inspired Depth-Reasoning-Driven Decision Framework for Autonomous Traversal Flight of Quadrotors in Unmapped 3D Spaces
Source: Biomimetics (Basel). 2026 Apr 19;11(4):283. doi: 10.3390/biomimetics11040283 (PMC13113588; doi:10.3390/biomimetics11040283)
Supplement: Supplementary file 1 [file biomimetics-11-00283-s001.zip]

Archive with 1 entries (1 files):
- biomimetics-4215218-supplementary.svg
